# Supplementary material for: AMPKα2 controls the anti-atherosclerotic effects of fish oils by modulating the SUMOylation of GPR120
Source: Nat Commun. 2022 Dec 13;13:7721. doi: 10.1038/s41467-022-34996-x (PMC9747961; doi:10.1038/s41467-022-34996-x)
Supplement: Supplementary file 9 — Source Data [file 41467_2022_34996_MOESM9_ESM.zip]

Archive with 3 entries (2 files):
- source data file/
- source data file/Figure 1-6,S2-S7.xlsx
- source data file/Original data for figures and supplemental.pdf
