# Supplementary material for: AMPKα2 controls the anti-atherosclerotic effects of fish oils by modulating the SUMOylation of GPR120
Source: Nat Commun. 2022 Dec 13;13:7721. doi: 10.1038/s41467-022-34996-x (PMC9747961; doi:10.1038/s41467-022-34996-x)
Supplement: Supplementary file 9 — Source Data [file 41467_2022_34996_MOESM9_ESM.zip › source data file/Figure 1-6,S2-S7.xlsx]

## Sheet: Figure 1
Figue 1B -1D
LDLR WD(n=5)
AS area	71179	39348	55916	64988	49055
Lumen	199007	103606	146030	142311	202208
Ratio	0.357671	0.379785	0.382908	0.456662	0.242597
LDLR/AMPK WD(n=8)
AS area	56468	47401	39744	32162	50638	27790	22719	12358
Lumen area	133946	221781	123873	130094	177278	129173	113170	135542
Ratio	0.421573	0.213729	0.320845	0.247221	0.285642	0.215138	0.200751	0.0911747
LDLR WD FO(n=10)
AS	8346	12417	10753	7790	13746	3955	3804	7717	1883
Lumen	143776	134092	127386	127738	95942	131890	149330	135754	147440
Ratio	0.0580486	0.0926006	0.0844127	0.0609842	0.143274	0.0299871	0.0254738	0.0568455	0.0127713
LDLR/AMPK WD FO(n=13)
AS	11041	30968	14421	17890	29097	27730	15198	7584	10081	13812	15312	26166
Lumen	145656	158250	127475	158164	152088	145084	108650	125662	135233	152979	157242	131264
Ratio	0.0758019	0.19569	0.113128	0.11311	0.191317	0.191131	0.13988	0.0603524	0.0745454	0.0902869	0.0973786	0.199339
Figure 1F						Figure1H						Figure 1J						Figure1K
LDLR-/- WD	LDLR-/- WD+FO	DKO WD	DKO WD+FO			LDLR-/- WD	LDLR-/- WD+FO	DKO WD	DKO WD+FO			LDLR-/- WD	LDLR-/- WD+FO	DKO WD	DKO WD+FO			LDLR-/- WD	LDLR-/- WD+FO	DKO WD	DKO WD+FO
11.48	1.215	19.182	9.21			23.578	5.413	42.13	42.18			32.1573	6.80486	45.1573	41.1192			22.1573	3.80486	52.1573	45.1192
11.27	1.14	15.476	11.216			26.8565	2.09842	46.8565	37.4545			36.8565	5.26006	46.8565	55.569			16.8565	1.26006	46.8565	55.569
16.145	0.57	19.191	15.412			28.23	4.32741	48.23	43.7816			28.13	5.44127	43.23	43.3128			28.23	2.44127	48.23	51.3128
9.21	0.415	20.215	17.154			25.4691	2.99871	35.4691	34.3025			25.4691	6.09842	58.4691	47.311			15.4691	3.09842	50.4691	49.311
10.516	0.998	11.293	12.189			17.1044	2.54738	46.2875	38.9554			27.1044	7.43274	51.2875	52.1317			17.1044	1.43274	53.2875	50.1317
15.012	1.312	15.104	11.765			17.9785	5.68455	46.3128	45.1703
13.125	2.187	11.317	13.109			24.3672	1.27713	51.73	37.6013

## Sheet: Figuer 2
Figure2A
LDLR-/-	LDLR-/	DKO	DKO
123.4	63.5	175.3	165.3
134.6	74.5	187.6	146.2
145	55.6	210.4	197.8
132	76.5	156.7	172.5
121.8	55.7	171.7	199.2
154.6	61.4	209.1	188.3
Figure2B
LDLR-/- WD	LDLR-/-WD+FO	DKO WD	DKO WD+FO
103.4	33.5	175.3	135.3
114.6	24.5	147.6	126.2
94	35.4	150.4	147.8
83	26.7	189.7	172.5
101.8	25.7	123.7	122.2
94.6	31.5	14.1	138.3
Figure 2E					Figure 2D
LDLR-/-	LDLR-/	DKO	DKO		LDLR-/-	LDLR-/	DKO	DKO
0.89	0.21	1.05	0.97		0.91	0.12	0.63	0.96
0.76	0.17	1.14	1.04		0.95	0.17	0.89	0.89
0.85	0.31	0.95	0.91		1.02	0.08	0.75	0.77
Figure 2F
LDLR-/- WD		LDLR-/-WD+FO		DKO WD		DKO WD+FO
135	121	51	78	175	162	181	148
121	148	46	55	188	195	147	165
129	142	62	58	166	180	132	147
Figure 2G
LDLR-/- WD		LDLR-/-WD+FO		DKO WD		DKO WD+FO
108	85	17	36	131	112	109	130
102	112	10	19	151	106	164	132
123	98	14	22	147	112	145	161
Figure 2I					Figure 2J
LDLR-/-	LDLR-/	DKO	DKO		LDLR-/-	LDLR-/	DKO	DKO
78.564	22.8765	116.189	321.443		45.88	9.211	75.1129	93.22
92.1109	35.111	122.313	229.564		57.34	8.5564	73.9124	88.15
119.1	52.1173	87.1198	233.888		66.12	11.2212	18.1196	79.82
53.8176	49.1092	321.421	119.239		43.15	34.298	83.271	77.17

## Sheet: Figure3
Figure 3B
wtVSMCs		AMPKa2-/-VSMCs
1	1	5	5.2		0
0.6	0.71	5.2	4.9		5
0.55	0.62	5.11	5.15		10
0.54	0.44	5.08	4.96		25
0.32	0.28	5.1	5.24		50
0.11	0.09	5.12	5.23		100
Figure 3C
wtVSMCs		AMPKa2-/-VSMCs
1	1	3.1	3.15		0
0.9	0.93	3.17	3.21		5
0.64	0.77	3.05	3.26		10
0.53	0.44	3.01	2.95		25
0.2	0.29	2.89	2.97		50
0.11	0.07	3.02	3.11		100
Figure 3D
wtVSMCs				AMPKa2-/-VSMCs
0	413.2	445.2	453.23	0	680.4	636.4	664.34
10	335.1	365.7	337.86	10	615.8	662.3	619.53
25	300.2	289.9	231.54	25	711.3	722.5	674.47
50	114.3	122.1	187.63	50	766.1	751.4	704.32
100	44.5	23.8	18.85	100	812.2	805.3	787.22
Figure 3D
wtVSMCs				AMPKa2-/-VSMCs
0	655.5	625.6	616.4	0	924.3	895.4	911.2
10	400.56	450.38	389.25	10	810.3	806.3	825.33
25	325.35	298.13	311.2	25	802.1	811.3	881.2
50	115.24	143.32	109.89	50	825.1	811.7	843.2
100	23.4	25.6	19.12	100	822.1	811.5	796.4

## Sheet: Figure 4
figure 4A			Figure 4E								Figure 4I
WT	AMPK a2-/-		WT+PA+sictr	WT+PA+siFfar4	WT+PA+DHA+sictr	WT+PA+DHA+siFfar4					WT Ctr	WT DHA	AMPK a2-/-	AMPKa2-/-DHA
1	0.9512		1	0.912	0.091	0.943					2.5912	1.1521	2.5912	2.6323
0.9671	0.8984		0.98	1.123	0.023	0.892					1.8467	1.11987	1.8467	2.54
1.1231	0.9154		1.12	1.165	0.012	0.9123					2.1231	1.0216	2.1231	2.8765
1.1542	1.0896										2.2543	1.1219	2.2543	3.1242
Figure 4C			AMPK a2-/-+PA+sictr	AMPK a2-/-+PA+siFfar4	AMPK a2-/-+PA+DHA+sictr	AMPK a2-/-+PA+DHA+siFfar4
WT	AMPK a2-/-		1.543	1.58	1.354	1.215					Figure 4K
0.895	1.9653		1.456	1.41	1.423	1.443					WT Ctr	WT DHA	AMPK a2-/-	AMPKa2-/-DHA
0.72	2.2319		1.465	1.442	1.352	1.467					1.1131	3.5621	0.1545	0.33524
0.8233	2.1065										1.235	2.9981	0.14678	0.34216
											1.0032	3.4453	0.11981	0.33124
			Figure 4F								1.1728	4.0219	0.20123	0.25471
			WT+PA+sictr	WT+PA+siFfar4	WT+PA+DHA+sictr	WT+PA+DHA+siFfar4					Figuref 4M
			1.032	0.978	0.005	0.887					WT	AMPK a2-/-
			1.023	0.946	0.012	0.923					1.4542	3.0324
			0.967	0.923	0.072	0.924					0.58586	3.641
											1.132	2.7764
			AMPK a2-/-+PA+sictr	AMPK a2-/-+PA+siFfar4	AMPK a2-/-+PA+DHA+sictr	AMPK a2-/-+PA+DHA+siFfar4
			1.335	1.449	1.449	1.612
			1.532	1.293	1.576	1.409
			1.321	1.512	1.421	1.512

## Sheet: Figure 5
Figure 5F
WT-GPR120	WT-GPF120+DHA	K32R-GPF120	K32R-GPR120+DHA
3.0523	3.01	3.5942	5.1798
3.42	2.7391	3.7762	5.8712
3.4214	3.3217	3.4512	4.9963
Figure 5H
WT-GPR120	WT-GPF120+DHA	K32R-GPF120	K32R-GPR120+DHA
1	1.25239	0.972213	0.21
0.9972	1.11982	0.99463	0.2187
1.12134	0.99821	0.86752	0.1198
Figure 5I
WT-GPR120	WT-GPF120+DHA	K32R-GPF120	K32R-GPR120+DHA
1	1.2723	0.798734	0.15243
0.9964	1.15229	0.881234	0.181918
0.8764	1.11028	0.7634	0.17652

## Sheet: Figure 6
Figure 6B
cyto				plasma membrane
siCtr	sictr+DHA	si-ubc9	siUBC9+DHA	siCtr	sictr+DHA	si-ubc9	siUBC9+DHA
1	0.2963	0.54	0.1943	0.8865	0.8566	2.9564	4.2986
1.1092	0.2527	0.65	0.16125	1.0876	0.8765	3.0412	4.9211
0.9518	0.3234	0.3542	0.17184	0.9123	0.9123	2.5547	5.1213
Figure 6D
siCtr	sictr+DHA	siCtr+PA	siCtr+PA+DHA	si-ubc9	siUBC9+DHA	siUBC9+PA	siUBC9+PA+DHA
0.01	0.01	0.1214	1.054	0.003	0	0.3425	0.011
0.0541	0.0003	0.15121	1.1254	0.001	0.0005	0.5113	0.01276
0.0432	0.0057	0.12198	1.1719	0.006	0.0003	0.4198	0.00911
Figure 6E									Figure 6G
siCtr	sictr+DHA	siCtr+PA	siCtr+PA+DHA	si-ubc9	siUBC9+DHA	siUBC9+PA	siUBC9+PA+DHA			siCtr	simyc		siCtr	simyc		siCtr	simyc
0.1212	0.3543	1.0908	0.9986	0.001	0.098	0.8796	0.0001		c-myc	1	0.0093	UBC9	1.1725	0.1713	SUMO2/3	1.0087	0.1123
0.1714	0.3318	1.2315	1.1517	0.0112	0.1132	1.0543	0.0002			0.9984	0.021		1.2313	0.1326		0.9826	0.1716
0.1387	0.3512	1.3219	1.1713	0.0121	0.0943	0.9527	0.0001			2.2109	0.0875		1.7621	0.3128		1.1123	0.0982
										1.5432	0.241		1.7765	0.2928		1.0955	0.0955
Figure 6I
										Figure 6p
ctr	ctr+aICAR	WT-myc	WT-myc+AICAR	S64Amyc	S64A-myc +AICAR	67A myc	S67A myc-AICAR			AMPKa2			UBC9
0.59	0.001	0.5216	0.001	1.056	0.01	0.6712	0.6462			Normal	CAD		Normal	CAD
0.6523	0	0.6169	0	1.232	0.0219	0.6123	0.6261			4.75	0.51		1.19	8.72
0.6659	0.001	0.5438	0.001	1.298	0.0119	0.6654	0.5735			5.69	0.65		0.22	8.85
										6.75	0.74		0.32	7.96
										6.89	0.91		0.15	8.91
Figure 6J											0.47			8.11
ctr	ctr+aICAR	WT-myc	WT-myc+AICAR	S64Amyc	S64A-myc +AICAR	67A myc	S67A myc-AICAR				0.49			7.72
0	0	2.07	0.1919	1.175	0.17	1.8982	1.5764				0.55			7.11
0	0	1.91	0.1877	1.27	0.23	1.7633	1.2399				0.47			9.21
0	0	1.9432	0.1514	1.33	0.1525	1.7129	1.5264
Figue 6K
ctr	ctr+aICAR	WT-myc	WT-myc+AICAR	S64Amyc	S64A-myc +AICAR	67A myc	S67A myc-AICAR
0.53	0.001	1.0734	0.01	0.9567	0.1713	1.01	1.0542
0.4435	0.01	1.1129	0.054	0.8787	0.1157	1.0332	0.8611
0.5142	0	0.9192	0.012	0.8651	0.1312	0.9876	0.8734

## Sheet: Figure 7
	Age	Diganosis	病变严重程度	AMPKa2	pAMPKa	weight	height	EPA	DHA	BMI	糖尿病	高血压	吸烟	LDL-C	HDL-C	TG	CHO	GLU	hsCRP
1	65	STEMI	1	4.19	150	75	180	3348.9	5155.66	23.1481	0	0	0	1.29	1.09	0.89	2.99		3.46
1	61	UAP	3	2.07	119	77	170	2705.7	8242.05	26.6436	0	3	0	2.11	0.97	3.35	3.98	5.8	5,43
1	74	UNSTEMI	3	1.53	103	88	192	1232.2	3753.5	23.8715	2	3	1	1.13	0.77	1.17	2.37	4.6	2.19
1	55	UAP	1	4.05	56.6667	84	183	1751.8	5336.3	25.0829	2	3	1	2.11	0.98	2.14	3.88	7.9	8.54
1	40	UAP	2	4.33	56	70	175	2165.6	6596.81	22.8571	2	3	0	1.89	0.84	0.95	3.34	4.9	6.6
2	54	uAP	1	3.62	55	50	160	5086.3	15493.8	19.5312	0	0	0	4.29	1.71	0.72	7.17		9.31
1	30	STEMI	1	5.1	46	84	183	2063.2	6284.88	25.0829	0	0	1	3.7	0.95	1.1	5.84		3.35
2	62	UAP	3	4.2	44	58	165	1392.8	4242.72	21.3039	0	0	0	2.26	0.94	1.47	4.14	5.6	3.33
1	66	STEMI	1	4.23	43	70	175	1072.9	3268.25	22.8571	0	3	0	3.15	0.83	3.88	2.56	10	3.18
2	75	UNSTEMI	2		43	63	170	1137.4	3464.72	21.7993	2	3	1	2.83	1.45	2.22	5.16	4.6	7.3
1	62	UAP	1	5.02	40	75	180	2576.6	7848.79	23.1481	0	3	1	3.47	0.66	1.91	1.91		2.11
2	76	UAP	1	4.99	40	65	165	3076.8	9372.49	23.8751	0	2	0	1.43	0.71	0.7	2.7		3.25
1	67	UAP	1	4.14	40	89	181	818.5	2493.3	27.1664	0	0	1	0.87	1.52	0.9	2.98	5.7	3.62
1	70	UAP	1	8.4	40	70	170	2004.3	6105.46	24.2215	0	2	0	2.33	1.05	0.79	4.19	4	2.79
1	63	UAP	1	11.49	38	80	181	1636.4	4984.77	24.4193	2	3	1	2.41	0.97	1.02	4.14	6.9	3.03
2	65	N0STEMI	1	5.17	37	65	165	2211.3	6736.02	23.8751	2	3	0	2.25	1.02	1.45	4.19	7.6	4.16
2	90	UAP	2	1.79	37	53	158	1540.5	4692.64	21.2306	0								5.9
1	52	STEMI	1	3.11	35	80	175	854.4	2602.66	26.1224	0	3	0	2.96	0.72	5.37	5.17		4
2	70	UAP	1	6.11	34	60	160	979.6	2984.04	23.4375	2	0	1	2.79	0.99	1.06	4.9	5.7
1	70	UNSTEMI	2	3.34	34	73	175	1692.5	7920.98	23.8367	0	3	0	2.61	0.84	5	4.47	8.2	5.4
1	65	STEMI	2	0.92	33	100	174	1418.4	4320.7	33.0295	0	0	0	1.95	0.88	3	3.74	7.2	4.6
2	73	UAP	1	4.05	32	55	162	1129.9	3441.88	20.9572	0	3	1	3.32					5.42
2	67	STEMI	1	2.37	32	60	155	2510.6	7647.74	24.974	2	0	1	2.27	0.78	1.31	3.39		7.26
1	65	UNSTEMI	3	0.99	32	84	183	2122.8	6466.43	25.0829	0	0	1	1.14	1.18	0.5	2.78	8.2	4.13
1	41	UNSTEMI	1	5.11	30	90	170	2249.8	6853.3	31.1419	0	2	0	4.42					4.45
1	67	UNSTEMI	1	4.19	30	80	168	1236.9	3767.82	28.3447	2	3	1	1.79	0.81	2.25	3.56	8.2	4.52
2	60	STEMI	1	3.09	30	49	160	14509.1	44197.3	19.1406	0	3	0	2.43	1.03	3.56	4.45		4.32
1	40	UAP	2	6.61	29	70	170	1599.1	4871.15	24.2215	2	3	1	3.8	1.11	2.6	6.79		10
2	56	UAP	1	1.79	28.75	58	170	1356.7	4132.75	20.0692	0	3	0	3.53	0.87	6.53	4.62	6	3.71
1	57	UNSTEMI	1	3.88	28	84	174	1321.2	4024.61	27.7447	0	0	0	2.98	1.27	0.78	4.99		3.05
1	60	Uap	2	1.72	28	82	175	799.9	2436.64	26.7755	0	3	1	1.71	0.54	1.02	2.9	5	6.73
2	63	UNSTEMI	3	1.26	28	85	173	759.5	2313.57	28.4005	2	3	0	2.34	0.93	1.77	4.2	5	5.06
1	51	UNSTEMI	2	1.35	27	70	170	1556.8	4742.29	24.2215	2	3	1	2.29	0.78	1.61	4.05	6	8.7
2	60	UNSTEMI	1	4.32	26	82	175	947.6	1808.21	26.7755	0	3	1	1.43	0.71	0.7	2.7		2.37
1	75	UNSTEMI	1	5	26	75	178	558.2	1700.38	23.6713	2	3	1	2.83	1.45	2.22	5.16	4.6	2.29
2	40	STEMI	2	2.98	26	52	163	633	1928.23	19.5717	0	3	0	3.57	1.11	3.08	5.84		8
2	69	STEMI	1	5.92	25	58	160	2063.7	6286.4	22.6562	0	3	1	3.56	1.29	2.75	5.94		2.99
1	58	UNSTEMI	1	3.2	25	100	176	1868	5690.26	32.2831	0	3	1	3.15				7	6.87
2	57	UAP	2	1.84	25	56	160	1444.4	4399.9	21.875	0	0	1	1.51	0.74	1.73	3.04	5.4	3.33
1	44	UAP	1	2.27	24	85	172	1093.5	3331	28.7317	0	0	1	1.81	1	1.14	3.46		2.82
1	54	STEMI	1	4.19	24	95	170	849.3	2587.12	32.872	0	2	1	3.2	1.01	0.67	5.9		3.11
2	48	UNSTEMI	1	5	23	80	175	646	1967.83	26.1224	0	0	1	2.42	0.64	1.75	3.88		3.57
1	60	UNSTEMI	1	3.62	23	82	170	659.7	2009.57	28.3737	2	3	1	1.79	0.811	2.21	3.56	8.2	1.12
2	62	UAP	1	3.88	23	60	175	350	1066.16	19.5918	2	0	0	2.13	0.99	1.32	3.8	5.9	3.56
1	70	UAP	1	5.33	23	76	170	1664.2	5069.45	26.2976	2	3	1	4	1	1.72	4.15		4.09
1	46	UNSTEMI	1	1.43	23	72	170	818.7	2493.91	24.9135	0	3	0	2.05	0.62	16.98	6.11	18	3.88
2	67	UNSTEMI	1	3.2	23	53	155	735.6	2915.5	22.0604	2	3	1	1.79	0.81	2.25	3.56	8.2	5.15
1	73	UAP	2	0.59	23	85	180	1627	2439.99	26.2346	0	3	1	2.41	0.97	1.02	4.14	6.9	9
2	78	UNSTEMI	3	1.77	23	65	162	1442.8	4395.03	24.7676	0	0	0	3.29	1.12	1.06	5.25	4.5	10
1	69	UAP	1	5.84	22	70	160	1421.1	5993.06	27.3438	0	3	1	2.66	0.62	2.62	4.32	6.49	2.7
1	62	UAP	1	1.91	22	80	172	1086.5	3309.68	27.0416	0	3	1	3.47	0.66	1.91	1.91		6.88
2	60	UAP	2	0.66	22	80	175	2600.3	1909.04	26.1224	2	0	1	1.51	0.91	1.28	0.97	5	7.4
2	30	STEMI	2	2.7	22	68	170	3350.2	10205.3	23.5294	0	0	1	3.7	0.95	1.1	5.84		4.71
2	65	UAP	2	33.45	22	67	152	2599.9	7919.76	28.9993	0	2	0	1.43	0.71	0.7	2.7		5.57
1	82	UAP	2	2.33	22	75	178	1197.7	3348.36	23.6713	2	3	0	1.87	1.18	1.11	3.77	6.48	4.19
1	60	UAP	2	3.17	22	74	188	3859.1	11755.5	20.9371	0	2	0	2	0.9	1	3	13	8.2
1	63	UAP	3	0.53	22	85	175	2020.7	6155.42	27.7551	0	3	1	3.5	0.75	1.79	5.44	13	4.25
1	44	UAP	2	0.68	21	82	160	1455.2	4432.8	32.0312	0	0	1	1.81	1	1.14	3.46		5.9
1	73	UNTEMI	2	4.36	21	76	183	1325.9	4328.93	22.694	2			3.45	1.02	6.96	6.61	5.6	6.6
1	62	STEMI	2	5.16	21	86	175	1044.4	3181.43	28.0816	0	3	1	5	0.75	2.21	4.05		3.42
1	53	STEMI	3	1.33	21	75	175			24.4898	2	0	1	2.46	0.67	1.72	4.13	8.7	3.78
1	63	UAP	1	1.79	20.4762	70	170	2920.9	8897.59	24.2215	0	3	1	3.5	0.75	1.79	5.44	15	6.49
1	38	STEMI	1	2.07	20	80	175	1369.2	4170.83	26.1224	0	0	0	2.63	0.96	2.26	4.46	8.7	3.56
1	70	UAP	2	5.84	20	69	167	1367.7	4166.26	24.7409	0	2	0	2.33	1.05	0.79	4.19	4	5.6
2	67	UAP	2	5.9	20	55	158	2192.8	6679.66	22.0317	2	0	0	2.79	0.89	1.2	4.55		4.3
1	63	UNSTEMI	1	3.88	18	90	178	1028.1	2719.32	28.4055	0	1	1	1.56	1.12	3.3	1.12	8	5.02
1	41	UNSTEMI	2	0.96	18	75	175	315.1	6865.18	24.4898	0	2	0					6.2	6
1	52	STEMI	3	1.31	18	75	170	620.9	19040.8	25.9516	2	0	1	2.65	0.66	1.95	4.21	9	4.39
1	53	UAP	3	0.71	18	75	180	917.7	3058.36	23.1481	2	3	0	1.91	0.58	1.45	3.2	6	4.14
1	74	UNSTEMI	1	2.7	17	75	175	944.8	6930.36	24.4898	2	3	1	1.13	0.77	1.17	2.37	4.5	3.51
2	72	UNSTEMI	1	3.39	17	73	176	1607.2	2878.03	23.5666	0	1	1	2.11	0.97	3.35	3.98	5.4	4.25
1	70	UNSTEMI	1	9.19	17	56	160	1176.4	1378.4	21.875	2	0	0					5.8	2.22
1	68	UNSTEMI	1	2.11	17	77	155	1864.2	7479.59	32.0499	0	3	0	1.89	0.75	3.64	3.64	7.8	3.77
2	74	STEMI	1	2.88	17	60	158	667.8	2763.19	24.0346	2	1	1	N					4.9
1	70	UNSTEMI	2	2.08	17	70	160	2455.4	3953.03	27.3438	0	1	1	3.39	1.02	2.05	5.39	9.5	3.83
2	53	UAP	2	1.68	17	60	151	2275.1	6882.23	26.3146	0	0	1						5.92
1	52	UAP	3	0.72	17	86	175	710.1	7557.57	28.0816	0	3	0	2.23	0.74	3.15	3.87	5.6	9.31
2	67	STEMI	3	0.97	17	65	152	2262.5	4833.98	28.1337	2	2	0	2.33	1.05	0.7	4.19	6.2	3.88
2	53	UAP	1	0.87	16	60	162	2072.6	3926.53	22.8624	0	3	0	2.63	1.02	1.58	4.59	5.4	3.64
2	72	UNSTEMI	1	2.66	16	65	160	1400.5	3292.01	25.3906	0	1	1	2.11	0.97	3.35	3.98	5.4	6.9
1	70	UNSTEMI	2	4.09	16	85	170	748.8	2188.99	29.4118	0	3	1	2.67	0.8	3.47	4.46	6	6.87
1	65	UNSTEMI	3	3.33	16	85	180	1297.7	10421.3	26.2346	2	0	0	1.67	0.68	1.13	3.13	7.4	7.17
1	65	N0STEMI	3	3.17	16	80	165	2481	2498.48	29.3848	2	3	0	2.25	1.02	1.45	4.19	7.6	4.19
2	46	UAP	3	1.87	16	52	163			19.5717	0	0	1	2.61	1.24	1.68	4.72	5.1	6.6
2	66	UAP	3	1.14	16	75	160	436	3068.72	29.2969	0	0	1	3.29	1.13	1.06	5.25	4	3.33
1	61	STEMI	1	5.88	15	75	180	409	1328.13	23.1481	0	3	0	2.57	0.93	1.68	4.43	6.1	5.4
1	35	UNSTEMI	1	1.78	15	105	172	2239.6	7160.05	35.4922	0	0	1	1.56	1.12	1.12	3.3	10	4.62
2	63	UAP	2	1.83	15	62	160	1676.1	4895.82	24.2188	0	3	1	1.83	0.91	1.04	3.42	9	4.77
1	53	UAP	2	3	15	90	170	3116.8	1769.83	31.1419	0	3	1	2.76	0.64	3.79	4.76	6	5.67
1	78	STEMI	2	3.4	15	75	170	2332	6362.56	25.9516	0	2	1	3.7	0.96	2.43	5.7	6.8	5.4
1	67	UAP	2	3.84	15	80	165	2401.1	6808.52	29.3848	0	0	1	0.87	1.52	0.9	2.98	5.6	7.5
1	50	STEMI	2	2.7	15	79	175	718.6	2646.52	25.7959	0			2.06	0.83	1.75	2.75	5
2	60	UNSTEMI	2	2.43	15	75	174	2253.7	2280.98	24.7721	0	3	1	1.43	0.71	0.7	2.7		3.71
2	75	STEMI	3	3.42	15	70	160	2259.3	2266.66	27.3438	2	2	0	2.55	0.98		4.25		3.89
1	66	UAP	1	1.79	14.6667	90	180	581	2163.09	27.7778	2	3	1	1.58	0.7	2.58	3.16	6.9	3.62
2	66	UAP	1		14	60	152	1007.4	1573.96	25.9695	0	3	0	2.7	0.89	1.45	4.33	5.9	3.16
1	72	UAP	2		14	75	175	517.1	2167.36	24.4898	0	0	1	1.67	0.69	11.87	4.36	8.8	8
2	66	UNSTEMI	3	1.09	14	75	170	2109.5	7207.26	25.9516	0	1	1	1.23	0.91	1.35	2.77	5	3.88
2	66	UNSTEMI	1	5.72	14	70	156	223.7	6313.51	28.764	2	3	0	1.78	0.75	0.59	3.11		3.87
2	75	UAP	1	4.19	13	60	160	820.2	1354.94	23.4375	0	3	0	3.53	0.87	4.53	6.32	6	3.22
1	76	UAP	1	5.3	13	80	175	1908.5	7721.15	26.1224	2	0	1	3.29	0.99	1.99	5.33	9	2.33
1	60	UAP	1	4	13	60	158	444.8	4244.85	24.0346	2	0	1	1.69	0.95	2.46	3.35	5.6	3.8
1	55	UAP	2		13	85	173	932.6	2978.55	28.4005	0	2	0	1.94	1.06	1.58	3.88	6	4.9
2	75	UNSTEMI	2	2.31	13	65	165	467.6	837.09	23.8751	0	0	1	1.93	0.99	0.75	3.42	5	4.09
2	72	UAP	2	3.11	13	79	170	516.7	7103.08	27.3356	2	0	1	2.24	0.66	1.26	3.62		5.9
1	55	UAP	1	5.49	12	78	169	977.8	5678.69	27.31	0	3	0	4.09	0.81	6.64	6.87	9.5	3.53
1	63	UAP	1	3.35	12	85	176	6250.7	1245.89	27.4406	0	3	1	1.83	0.91	1.04	3.42	9	2.5
2	64	STEMI	1	5.57	12	85	174	2377.5	1891.37	28.075	2	2	0	1.94	1.06	1.58	3.88	6.4	3.05
1	52	UNTEMI	2	1.56	12	80	175	617.9	1842.33	26.1224	0	2	0	22.52	0.66	4.17	4.3	4.8	7.2
2	63	UAP	2	1.43	12	86	175	2331.8	959.851	28.0816	0	3	1	2.7	1.08	1.56	4.71		2.7
1	57	UAP	2	4.76	12	85	178	744.1	1372.91	26.8274	0	3	1	2.7	1	1.52	4.39	8
2	65	UAP	2		12	60	158	633.2	1350.19	24.0346	0	3	1	1.21	0.98	1.67	2.69	5.4	4.15
1	66	STEMI	3	1.35	12	85	176	476.6	1212.68	27.4406	2	0	1	0.76	0.59	3.33	1.91	7.4
2	52	STEMI	1	3.25	11	70	172	686.2	2448.22	23.6614	0	3	0	2.96	0.72	5.37	5.17		4.27
1	57	UNSTEMI	1	3.42	11	75	175	690	1422.57	24.4898	0	3	1	2.4	1.06	1.49	4.52	6.03	4.14
1	60	STEMI	1	2.99	11	80	176	1216.2	3022.42	25.8264	0	0	1	2.31	0.88	2.3	4.09	7.1	6.32
2	58	UNSTEMI	1	3.56	11	70	168	1283.6	3920.13	24.8016	0	3	1					7	5.88
1	66	UAP	1	4.93	11	80	175	350.3	2511.57	26.1224	2	3	1	1.58	0.7	2.58	3.16	6.88	1.87
1	70	UAP	2	1.87	11	83	176	1054.4	4810.53	26.7949	2	3	1	4	1	1.72	4.15	7	7.61
1	55	UAP	2	1.77	11	95	180	1543.5	4185.15	29.321	0	3	0	4.09	0.81	6.64	6.87	9.5	3.54
1	57	UNSTEMI	2	4.05	11	62	169	319.2	1975.14	21.7079	0	3	1	2.4	1.06	1.49	4.52	6	3.54
2	55	UAP	3	1.68	11	67	170	2278.8	1453.33	23.1834	0	2	1	1.95	0.84	1.69	3.51	5.1	3.54
2	59	UAP	3	0.82	11	70	160	1492.3	1033.87	27.3438	2	0	0	3.28	0.79	2.58	5.64	5.6	4.05
2	80	UAP	1	3.32	10.7	67	165	994.2	2907.46	24.6097	0	3	0	3.25	0.96	1.66	5.26	6.5	5.7
1	70	UNSTEMI	3	0.66	10.5	73	176	1235.5	4545.81	23.5666	2	0	0					5.8	5.1
1	54	UNSTEMI	1	3.51	10	85	175	1523.4	3660.29	27.7551	0	2	0	2.5	1.04	0.68	4.23	6.1	2.04
2	57	UAP	1	5.16	10	65	170	891.4	2259.05	22.4913	0	3	0	2.88	0.77	2.07	4.67	5.6	5.53
1	61	UNSTEMI	1	5.06	9	70	170	948.9	5563.24	24.2215	0	3	1	1.95	0.7	2.63	3.48	5.6	4.32
1	71	UNSTEMI	2	0.95	9	90	176	923.5	3298.1	29.0548	0	3	1	1.95	0.75	1.82	3.84	6	11
1	83	STEMI	2	6.96	9	74	165	1498.1	4065.43	27.1809	0	0	1	1.62	0.87	1.04	3.17	5	4.9
2	66	UAP	2	3.88	9	85	176	756.7	2342.76	27.4406	0	3	0	2.2	0.95	1.17	4.04	5.8
1	67	UAP	3	1.45	9	69	177	727.1	2546.91	22.0243	0	2	0	3.31	1.07	2.04	5.66	5	2.69
1	62	UNSTEMI	1	5.17	8.2	75	170	539.1	1540.76	25.9516	2	3	1	4.3	1.74	1.84	7.26	5.8	3.17
1	68	UNSTEMI	2	6.73	8.2	80	175	483.1	3331.61	26.1224	0	3	0	1.89	0.75	3.64	3.64	7.8	3.11
1	50	STEMI	3	1.06	8.2	72	180	820.2	3383.09	22.2222	0	0	1	2.52	0.88	3.17	4.27	4.3	4.52
2	70	UNSTEMI	1	4.55	8	64	174	1012	3648.41	21.1389	0	0	1	3.09	0.84	1.95	5.12		2.41
1	61	UAP	1	1.83	8	74	165	652.6	1987.94	27.1809	0	3	0	2.11	0.97	3.35	3.98	5.8	3.3
2	77	UAP	2	2.91	8	80	175	1373.8	4184.84	26.1224	0	0	0	11.2	2.1	0.9	3.87		4.98
1	70	UNSTEMI	3	1.79	7.8	73	175	1729.2	5267.45	23.8367	0	2	1	2.86	1.07	1.33	4.71	8	8
1	50	UAP	1	3.88	7.5	80	170	1967.4	4956.14	27.6817	2	1	1	1.83	0.77	1.74	3.38	7.5	6.17
2	67	STEMI	1		7.33333	70	165	1176.1	3582.61	25.7117	2	2	0	2.33	1.05	0.7	4.19		1.91
1	62	UAP	3	0.91	7.1	70	182	285.1	868.466	21.1327	0	0	1	1.32	0.99	1.04	3.1	5.4	5.52
2	83	UAP	1	4.98	7	65	162	812	11612	24.7676	0	0	0	3.44	1.3	0.75	5.72	5.3	2.56
1	57	UAP	1	5.07	7	85	174	924.1	2814.97	28.075	2	0	0	33.45	0.89	2.7	5.57	5.6	2.07
2	63	UAP	1	2.31	7	70	175	638	1943.46	22.8571	0	3	1	2.7	1.08	1.56	4.71
1	60	UAP	3	1.68	6.2	75	178	1504.1	4581.76	23.6713	2	3	1	3.7	0.96	22.43	5.88	6.9	3.38
2	75	UNSTEMI	1	4.14	6	65	155	1611.3	4908.31	27.0552	0	0	1	1.93	0.99	0.75	3.42	5	5
1	55	UAP	1	11.82	6	75	170	1433	4365.18	25.9516	2	3	1	2.11	0.98	2.14	3.88	8	3.16
1	66	STEMI	1	2.13	6	80	175	971.7	2959.97	26.1224	2	0	1	0.76	0.59	3.33	1.91	7.4	6.11
1	75	UAP	2	2.38	6	75	175	605.3	1843.85	24.4898	2	3	1	1.92	0.83	1.12	3.37	6.7	4.12
2	50	UAP	2	3.3	6	60	160	801	10201.4	23.4375	2	1	1	1.83	0.77	1.74	3.38	7.5	4.39
1	60	STEMI	3	2.63	6	80	175	1081.2	3293.53	26.1224	0	0	1	2.67	0.97	0.79	4.59	5	6
2	70	UAP	1	4.46	5.83333	55	172	1102.8	3359.33	18.5911	2	3	1	11.82	0.97	1.31	3.4		3.14
2	70	UAP	2	1.51	5.7	80	169	2546.6	7757.4	28.0102	0	1	0	2.08	0.92	3.92	3.83	10.9	3.04
2	60	STEMI	3	0.95	5.5	70	165	2400.6	7312.66	25.7117	0	3	0	2.58	0.97	1.31	4.51	4.9	1.31
1	23	STEMI	3	3.42	5.4	80	188	428.9	5898.01	22.6347	0	0	1	2	0.69	2.06	3.46	5	2.84
1	60	STEMI	2	2.71	5.3	75	175	1446.7	4406.91	24.4898	0	0	1	2.31	0.88	2.3	4.09	5.4	4.93
1	65	STEMI	1	7.26	5	85	185	1022.1	3113.5	24.8356	0	0	0	1.29	1.09	0.89	2.99	5.2	2.88
2	50	UAP	1	2.99	5	60	160	602.6	1835.63	23.4375	0	0	1	6.11	1.11	1.77	9.31	11.5	4.19
1	57	UAP	1	2.66	5	77	173	230.7	702.754	25.7276	0	3	1					7.2	4.19
1	40	UAP	1	0.95	5	75	175	1835.4	702.754	24.4898	2	3	0	1.89	0.84	0.95	3.34	4.9	4.59
2	74	UAP	2	3.79	5	80	170	1722.4	702.754	27.6817	0	0	0	2.25	1.08	0.98	3.96	5.6
1	63	UAP	2	3.74	5	65	170	1920.7	702.754	22.4913	2	3	0	3.03	1.18	1.26	5.06	10.8	4.14
1	60	UNSTEMI	3	1.06	5	80	175	5562	702.754	26.1224	0	1	0	2.36	1.06	2.95	1.31	5	4.9
1	38	STEMI	3	2.04	5	72	168	3291	702.754	25.5102	0	0	0	2.63	0.96	2.26	4.46	7.8	5.6
1	70	UAP	2	4.43	4.7	90	175	1908.9	702.754	29.3878	2	3	1	2.06	0.93	1.63	3.73	4.6	6
2	76	UAP	1	3.91	4.6	50	160	981.4	702.754	19.5312	0	3	1	0.8	0.9	1.62	2.27		3.75
2	58	STEMI	2	1.46	4.6	60	155	554.8	702.754	24.974	0	2	1	1.39	2	0.78	3.89	7.3	5.8
1	57	UAP	1	6.5	4.4	80	180			24.6914	0	0	1	3.05	0.94	1.35	5.02	6.6	2.13
1	63	UAP	1	6.75	4.2	84	165	1076.1	3277.99	30.854	2	3	0	3.03	1.18	1.26	5.06	10.9	3.29
2	61	STEMI	2	1.14	4.2	60	158	1856.2	5654.32	24.0346	0	3	1	2.31	0.68	2.18	4.04	4	6.9
1	78	STEMI	1	2.91	4	85	175	1858.4	5661.02	27.7551	0	2	1	3.7	0.96	2.43	5.7	6.84	3.18
1	60	UAP	1	6.87	4	84	180	2573.7	7839.95	25.9259	0	2	0	2	0.9	1	3	11.5	2.9
1	37	UAP	1	7.26	4	95	170	1960.2	5971.12	32.872	0			1.12				5.7	5.49
2	70	UNSTEMI	1	4.43	4	53	155	1413.8	4306.69	22.0604	0	0	1	3.09	0.84	1.95	5.12	6	5.1
1	67	UAP	1	7.68	4	80	175	1402.3	4271.66	26.1224	2	0	0	2.79	0.89	1.2	4.55	5	3.53
2	65	UNSTEMI	1	1.64	4	53	155	1200.5	3656.94	22.0604	0	0	0	1.84	0.91	1.64	3.33	6	3.98
1	67	UNSTEMI	1	3.09	4	86	170	572.9	1745.16	29.7578	0	3	1	1.48	0.82	0.66	2.82	8.76	7.8
1	83	UNSTEMI	2	1.82	4	100	175	643.5	1960.22	32.6531	0	3	0	3.15	0.83	3.88	2.56	10	3.54
1	35	UNSTEMI	2	5.7	4	80	175	504	1535.28	26.1224	0	0	1	1.56	1.12	1.12	3.3	11	7.2
2	63	UAP	2	4.15	4	70	165	1306.4	3979.53	25.7117	0	0	1	2.59	0.8	0.76	4.19	5.7	4.04
1	52	STEMI	3	0.79	4	75	170	1131.7	3447.36	25.9516	2	0	1	3.02	0.86	4.13	5.1	8.7	2.91
1	61	UNSTEMI	3	1.31	4	70	170	3808.8	11602.3	24.2215	0	3	1	1.95	0.7	2.63	3.48	5.6	5.33
1	52	UNSTEMI	3	0.64	4	60	158	913	2781.16	24.0346	2	3	1	2.04	0.77	1.26	3.43	9.21	3.13
1	70	UAP	2	1.5	3.8	70	175	1903	5796.88	22.8571	2	0	1	2.79	0.99	1.06	4.9	5.67	3.78
2		UAP	1	6.32	3.75	60	168	1099.2	4038.93	21.2585	2	0	1	2.24	0.66	1.26	3.62	6.1	3.88
1	52	STEMI	3	0.83	3.6	77	182	626.7	2240.77	23.246	2	0	0	2.22	0.53	1.87	3.81	8	2.76
2	44	STEMI	2	3.39	3.4	55	158	343.5	1046.36	22.0317	0	0	0	2.38	1.23	1.61	4.12	6.5	5.39
2	70	UNSTEMI	1	3.87	3.25	62	169	2440.9	7435.42	21.7079	0	3	1	2.67	0.8	3.47	4.46	5.2	5.17
2	77	UAP	1	2.56	3.2	53	158	1318.8	4017.3	21.2306	0	0	0	11.2	2.1	0.9	3.87	7.9	3.91
1	59	UAP	2	0.97	3.1	80	172	1148.5	3498.54	27.0416	2	3	1	2.13	0.55	3.22	3.62	7.2	4.05
2	60	UAP	1	6.87	3	65	160	347.4	1058.24	25.3906	2	0	1	1.69	0.95	2.46	3.35	5.6	4.02
2	70	UNSTEMI	1	4.76	3	75	160	3540.7	10785.6	29.2969	2	3	1	2.2	0.99	2.54	5.11	4.8	3.7
2	63	UAP	1		3	55	160	3706.9	11291.9	21.4844	0	0	1	2.59	0.8	0.76	4.19	5.76	4.76
1	63	UAP	1	1.29	3	72	168	2850.7	8683.75	25.5102	2	3	0	1.87	1.18	1.11	3.77	6.48	5.02
1	57	UNSTEMI	1	9.5	3	70	170	2595.9	7907.58	24.2215	0	0	0	2.98	1.27	0.78	4.99	5.7	6.48
1	54	STEMI	2	1.46	3	70	172	1049.6	3197.27	23.6614	0	2	1	3.2	1.01	0.67	5.9	6.1
2	65	UAP	2	1.66	3	70	170	1936.2	3082.73	24.2215	0	0	0	1.82	0.97	1.15	3.54	7.04	5.6
2	59	STEMI	2	11.2	3	70	165	601.6	1832.58	25.7117	2	0	1	2.71	1.39	1.08	4.93	7.7	3.87
2	72	STEMI	2	1.53	3	62	169	403.9	1230.35	21.7079	0	0	0	1.82	0.97	1.15	3.54	8	2.91
2	54	uAP	2	1.87	3	80	175	1493.9	4649.99	26.1224	0	0	0	4.29	1.71	0.72	7.17	6.6	3.77
2	50	STEMI	2	3.96	3	60	165	604.8	6119.47	22.0386	0	0	1	2.38	0.97	1.72	4.33	4	4
2	50	UAP	2	4.3	3	70	160	185.9	3092.48	27.3438	0	3	1	2.76	0.64	3.79	4.76	5.8	0.97
2	68	UAP	2	4.04	3	80	180	450.7	4612.83	24.6914	0	3	1	2.07	1.05	1.62	3.88	5	3.74
1	53	UAP	3	0.99	3	76	183	1514.3	5266.24	22.694	0			1.17	0.77	1.68	2.46	5	5.4
1	40	UNSTEMI	3	2.58	3	76	170	743	1882.23	26.2976	0	0	1		1.12	0.79	4.21	5	7.2
1	57	UAP	1	2.11	2.8	75	180	1299.2	566.285	23.1481	0	0	1	3.05	0.94	1.35	5.02		10
2	59	UAP	1	6.46	2.75	58	170	911.5	2860.67	20.0692	0	0	0	2.22	0.53	1.87	3.71	8.9	1.58
2	67	STEMI	3	2.05	2.7	54	155	288.1	6762.22	22.4766	2	0	1	2.27	0.78	1.31	3.39	5.9	4.04
2	62	UNSTEMI	1		2.5	54	158	630.6	6931.28	21.6311	2	3	1	4.3	1.74	1.84	7.26		4.05
1	68	STEMI	2	2.67	2.5	72	168	1586.9	3792.49	25.5102	0	3	1	1.46	0.63	1.27	2.84	4.57	4.73
2	58	UNSTEMI	2	3.54	2.5	65	162	1728.8	2840.87	24.7676	2			2.1	1.05	2,27	5,43	6.5	3.88
2	74	UAP	1	4.52	2.33333	80	175	1393.5	681.431	26.1224	2	3	0	2.91	1.15	2.31	4.98	5.6	3.32
2	67	UAP	2	3.35	2.2	75	170	2527.6	3315.77	25.9516	0	0	0	3.79	1.51	0.92	6.73	4	5.4
2	70	UAP	1	3.42	2	60	168	2022.1	5196.17	21.2585	2	3	1	2.06	0.93	1.63	3.73	4.8	2.6
1	52	STEMI	1		2	100	174	965.7	1248.93	33.0295	2	0	1	3.02	0.86	4.13	5.1	6.1	3.96
1	58	UAP	1	5.57	2	73	173	1888	8016.02	24.3911	0	3	1	3.2	0.9	1.39	5.02	5.8	4.98
2	80	UAP	1	3.83	2	65	167	1015.2	7242.29	23.3067	0	2	0	3.16	0.72	0.62	4.75	5.5	7.26
2	65	UAP	1	3.16	2	60	158	2203.9	5105.7	24.0346	2	3	1	2.03	0.75	1.32	3.4	6	2.08
1	55	UAP	1	1.58	2	90	180	1360.1	3532.96	27.7778	0	2	0	1.94	1.06	1.58	3.88	6	5
2	72	STEMI	2	0.78	2	67	152	347.9	3353.54	28.9993	0			3.93	1.22	0.96	5.92	9	18
2	66	UNSTEMI	2	1.28	2	70	170	1245	2263.31	24.2215	2	3	0	1.78	0.75	0.59	3.11	4.8	5.8
1	64	UAP	2	1.93	2	77	165	868.8	1306.51	28.2828	0	3	0	2.34	0.93	1.77	4.2	6.66	6
2	57	UAP	2	2.79	2	47	150	543.4	585.78	20.8889	2	0	0	33.45	0.89	2.7	5.57	7.2	4.9
1	57	UAP	3	1.54	2	85	172	858.6	6633.67	28.7317	0	3	0	2.88	0.77	2.07	4.67	5.62	3.46
1	55	UAP	3	1.07	2	75	175	2000.8	1088.1	24.4898	2	2	1	3.1	0.73	2.05	5.19	8.8	5.16
2	63	UNTEMI	3	1.11	2	70	172	740	10407.3	23.6614	0	0	1	2.61	0.64	1.09	4.06	4.6	3.51
1	76	UNSTEMI	1	1.95	1.81818	72	180	1182.1	14914.1	22.2222	0	0	1	1.67	0.69	11.87	4.36	7.2	4.33
1	64	UAP	1	1.29	1.66667	70	175	2008.9	9494.33	22.8571	0	2	0	1.41	0.72	1.23	2.76	6.9	6
2	70	UAP	1	3.71	1.5	60	168	1584.9	6519.44	21.2585	2	3	1	11.82	0.97	1.31	3.4	8.7	3.98
2	68	UAP	1	7.61	1.5	60	152	1430.8	3558.24	25.9695	0	3	1	2.07	1.05	1.62	3.88	5	1.94
1	65	STEMI	2	4.14	1.5	84	183			25.0829	2	0	1	3.29	0.99	1.99	5.33		5.16
2	59	UAP	2	1.23	1.4	75	170	1981.7	11600.2	25.9516	0	0	0	2.22	0.53	1.87	3.71	8.8	8.2
2	70	UNSTEMI	3	2.84	1.31579	80	170	1689.6	6713.48	27.6817	2	3	1	2.2	0.99	3.22	5.16	4.8	4.2
1	62	STEMI	1	5.42	1.27273	90	176	2562.4	6678.14	29.0548	0	0	0	1.53	0.91	0.86	2.91	6.1	1.79
1	37	UNSTEMI	1	2.31	1.2	70	165	4451.5	6420.13	25.7117	2	3	1	3.35	0.75	1.66	5.15	5.4	4.55
1	60	UAP	1	1.12	1	90	175	433.4	3702.02	29.3878	2	3	1	3.7	0.96	22.43	5.88	6.84	3.11
2	69	UAP	1		1	70	173	733.6	2281.59	23.3887	0	3	1	2.07	1.05	1.62	3.88	5	3.4
1	62	UAP	1	3.16	1	51	150	531.3	1919.7	22.6667	2	0	0	2.13	0.99	1.32	3.8	5.9	4.45
2	73	UAP	1	11.82	1	52	163	613.1	1558.43	19.5717	0	3	1	2.56	0.85	1.46	4.22	10.2	5.4
1	59	STEMI	2	2.34	1	70	182	1893.3	3312.42	21.1327	0	0	0	2.47	1.92	1.54	4.55	4.77	4.57
1	80	UNSTEMI	2	3.35	1	75	175	1289	5146.83	24.4898	0	0	1	1.83	0.81	2.58	3.42	5.8	6.66
1	68	STEMI	2	1.92	1	75	180	3421.1	3131.78	23.1481	0	3	1	3.35	0.75	1.66	5.15	4.73	5
1	65	UNSTEMI	2	4.29	1	77	165	892.7	3957.6	28.2828	0	0	0	1.84	0.91	1.64	3.33	6	7.17
1	61	STEMI	2	2.75	1	47	150	992.6	3704.76	20.8889	0	3	0	2.57	0.93	1.68	4.43	13.1	6.48
2	65	UAP	2	3.08	1	70	160	270.3	1376.26	27.3438	2	3	1	2.03	0.75	1.32	3.4	11.2	4.6
1	68	UNSTEMI	2	0.9	1	53	155	707.1	4612.22	22.0604	0	2	0	4.13	1.34	0.84	6.51	9.14	3.46
1	66	UNSTEMI	3	4.55	1	79	170	1655.6	3881.14	27.3356	0	3	1	1.75	0.88	1.58	3.33	9.8	3.42
1	58	UNSTEMI	3	2.26	1	83	176	771.2	1642.2	26.7949	0	0	1	3.39	1.08	1.64	5.49	6.5	5.57
1	66	UNSTEMI	1	4.14	0.9	86	175	400.4	9078.83	28.0816	0	1	1	1.23	0.91	1.35	2.77	5	3.88
1	62	STEMI	2	1.83	0.9	70	172	1591.1	5807.85	23.6614	0	0	0	1.53	0.91	0.86	2.91	6.6	3.38
1	50	UAP	3	0.79	0.6	60	168	648.4	4174.18	21.2585	0	0	1	6.11	1.11	1.77	9.31	11.46	3.77
2	40	UAP	1	5.02	0.5	55	158	836.1	5454.49	22.0317	0	3	0	3.57	1.11	3.08	5.84	5.8	5.12
2	70	UAP	1	4.96	0.5	62	155	1286.9	2647.43	25.8065	0	1	0	2.08	0.92	3.92	3.83	10.9	2.83
2	60	UAP	1	1.79	0.333333	70	172	1201.6	1917.27	23.6614	2	0	1	1.51	0.91	1.28	0.97	5	8
2	73	UAP	1	3.96	0.2	52	163	1925.3	2275.8	19.5717	0	3	1	2.41	0.97	1.02	4.14	6.9	1.87
1	57	UAP	2	3.7	0.1	80	170	2330.6	4068.78	27.6817	0	0	1	1.77	0.94	2.2	3.54	4.8	5.84
1	74	STEMI	2	2.61	0.1	67	170	2445.1	3742.84	23.1834	2	1	1	1.5	0.98	2.21	3.78	5.4	4.47
2	48	UNSTEMI	3	0.55	0.1	62	161	865.8	3341.66	23.9188	0	0	1	2.42	0.64	1.75	3.88	6.6	5.49
2	69	UAP	1	3.22	0	60	168	747.1	2119.53	21.2585	0	0	0	3.43	1.53	1.4	5.92	5.6	2.67
1	53	UAP	1	3.32	0	77	165	467	2021.14	28.2828	2	3	0	1.91	0.58	1.45	3.2	6	1.74
1	62	STEMI	1	1.91	0	70	175	593.6	1941.03	22.8571	0	3	1	5	0.75	2.21	4.05	8.6	2.22
1	59	UAP	1	8.58	0	75	174	1514.1	7832.03	24.7721	2	3	1	2.13	0.55	3.22	3.62	6.2	2.66
1	69	UAP	1	9.5	0	76	177	1355	9783.72	24.2587	0	3	1	2.66	0.62	2.62	4.32	6.49	5.33
1	66	UAP	1	0.65	0	95	170	477.1	6672.66	32.872	0	0	1	1.76	0.71	0.65	3.25	7.61	6.2
1	54	UNSTEMI	1	1.79	0	80	172	2980.4	5380.77	27.0416	0	2	0	2.5	1.04	0.68	4.23	7.9	7.2
2	74	UAP	2	3.15	0	75	160	779.3	1965.7	29.2969	2	3	0	2.91	1.15	2.31	4.98	5.6	2.56
1	64	UAP	3	3.89	0	84	165	1097	12046.7	30.854	0	2	0	1.41	0.72	1.23	2.76	6.1	4.55
2	57	UAP	3	3.35	0	53	158	451.8	4525.71	21.2306	0	3	1	2.75	0.83	1.35	4.62	7.5	4.47
1	69	UAP	3	1.75	0	92	180	1821.1	3323.38	28.3951	0	2	1	2.7	0.76	0.99	4.1	9	4.19

## Sheet: Figure S2
Figure S2A
	LDLR--/-	LDLR--/-	LDLR-/-+FO	LDLR-/-+FO	LDLR-/-/AMPKa2--/-	LDLR-/-/AMPKa2--/-	LDLR-/-/AMPKa2-/-+FO	LDLR-/-/AMPKa2-/-+FO
4	22	23	21	24	22	25	23	20
8	32	30	29	31	33	30	32	30
12	35	36	34	32	37	38	36	38
16	43	42	40	38	44	42	44	41
FigureS2B								Figure S2D
	LDLR-/- WD	LDLR-/- WD+FO	DKO WD	DKO WD+FO					LDLR-/- WD	LDLR-/- WD+FO	DKO WD	DKO WD+FO
	173	180	177	189					889	351	995	485
	175	172	168	165					840	210	1020	347
	165	184	176	186					912	224	985	359
	185	165	188	177					785	218	1102	376
	186	177	181	187					834	247	1003	338
	163	169	187	167					902	237	981	417
									876	217	1100	438
									812	226	997	429
Figure S2C									844	283	985	453
	LDLR-/- WD	LDLR-/- WD+FO	DKO WD	DKO WD+FO					815	310	986	397
	386	151	459	198					902	339	1002	375
	391	170	473	205							1040	387
	387	161	453	202							1070	336
	353	153	465	198							1052	338
	374	148	440	187							1142	376
	342	177	389	165							1006	387
	398	162	417	208								388
	389	165	465	221								404
	404	151	443	230
	372	143	497	205
	390	160	482	196
			430	200
			487	189
			477	187
			454	210
			446	221
				208
				187

## Sheet: Figure S3
	Figure S3B						Figure S3C
		LDLR-/-/AMPKα2sm22Cre	LDLR-/-/AMPKα2sm22Cre+FO				LDLR-/-/AMPKα2sm22Cre	LDLR-/-/AMPKα2sm22Cre+FO
		42.1573	45.1192				55.6468	62.515
		46.8565	59.569				59.638	50.968
		48.23	61.3128				59.744	51.626
		55.4691	39.311				72.162	44.89
		56.2875	59.1317				65.712	62.097
		66.3128	49.1131				66.578	47.73
	Figure S3D						Figure S3E
		LDLR-/-/AMPKα2sm22Cre	LDLR-/-/AMPKα2sm22Cre+FO				LDLR-/-/AMPKα2sm22Cre	LDLR-/-/AMPKα2sm22Cre+FO
		145.3	105.3				325.5	291.4
		127.6	126.2				267.4	289.1
		110.4	117.8				315.7	221.4
		156.7	102.5				323.5	305.1
		121.7	119.2				287.5	324.6
	Figure S3F						Figure S3G
		LDLR-/-/AMPKα2sm22Cre	LDLR-/-/AMPKα2sm22Cre+FO				LDLR-/-/AMPKα2sm22Cre	LDLR-/-/AMPKα2sm22Cre+FO
		149	99				650	120
		156	101				571	137
		147	87				526	115
		151	98				644	125
		164	104				817	110

## Sheet: Figure S4
Figure S4B
	WT	AMPKa2-/-	AMPKa2-/-+ML792
	3.157	0.97	1.32
	2.839	0.84	1.13
	1.896	0.89	1.25
	1.585	0.63	1.55
	1.976	0.96	1.72
	1.759	0.85	1.14
	2.648	0.71	1.07
	1.67	0.85	1.29
	1.733	0.81	1.13
Figure S4I
	K32R-GPR120	K32R+DHA	WT-GPR120	WT+DHA
	2.7	1.27	0.9891	1.432
	3.5674	1.79	1.212	1.376
	3.7124	1.1765	0.9976	1.376
	3.9145	1.5543	1.176	1.543
Figure S4J
	K32R-GPR120	K32R+DHA	WT-GPR120	WT+DHA
	1	1.43	1.0619	1.1045
	0.9543	1.2676	0.9712	1.1398
	0.8911		0.8913	0.9675

[truncated: 3 more sheets: Figure S5, Figure S6, Figure S7]
